# Supplementary material for: Characterisation of Electro-Brush Plated Nickel Coatings on P-Type (Zr,Ti)Co(Sn,Sb) Half-Heusler Thermoelectric Materials for Stable Contact Layers
Source: Materials (Basel). 2025 Nov 10;18(22):5108. doi: 10.3390/ma18225108 (PMC12654000; doi:10.3390/ma18225108)
Supplement: Supplementary file 1 [file materials-18-05108-s001.zip]

Archive with 1 entries (1 files):
- materials-3921192-supplementary.pdf
